# Supplementary material for: Prevalence and Risk Factors Associated with Multidrug Resistance and Extended-Spectrum β-lactamase Producing E. coli Isolated from Healthy and Diseased Cats
Source: Antibiotics (Basel). 2023 Jan 20;12(2):229. doi: 10.3390/antibiotics12020229 (PMC9951988; doi:10.3390/antibiotics12020229)
Supplement: Supplementary file 1 [file antibiotics-12-00229-s001.zip]

Archive with 1 entries (1 files):
- antibiotics-2135141-supplementary.pdf
